# Supplementary material for: Extracellular Metabolites from Saccharomyces cerevisiae Modulate the Growth and Fermentative Performance of Kluyveromyces marxianus
Source: Microorganisms. 2026 Apr 16;14(4):890. doi: 10.3390/microorganisms14040890 (PMC13118812; doi:10.3390/microorganisms14040890)
Supplement: Supplementary file 1 [file microorganisms-14-00890-s001.zip]

Archive with 2 entries (2 files):
- Suplementary_Figures_S1_S10.pdf
- Supplementary_Table_S1.pdf
